# Supplementary material for: The Usefulness of the C2HEST Score in Predicting the Clinical Outcomes of COVID-19 in COPD and Non-COPD Cohorts
Source: Microorganisms. 2024 Jun 20;12(6):1238. doi: 10.3390/microorganisms12061238 (PMC11205505; doi:10.3390/microorganisms12061238)
Supplement: Supplementary file 1 [file microorganisms-12-01238-s001.zip]

Archive with 1 entries (1 files):
- microorganisms-3036494-supplementary.pdf
